# Supplementary material for: Prevalence of Somatic Symptoms and Somatoform Disorders among a German Adolescent Psychiatric Inpatient Sample
Source: Children (Basel). 2024 Feb 24;11(3):280. doi: 10.3390/children11030280 (PMC10968835; doi:10.3390/children11030280)
Supplement: Supplementary file 1 [file children-11-00280-s001.zip]

Archive with 1 entries (1 files):
- children-2870709-supplementary.xlsx
