# Supplementary material for: Prevalence of Somatic Symptoms and Somatoform Disorders among a German Adolescent Psychiatric Inpatient Sample
Source: Children (Basel). 2024 Feb 24;11(3):280. doi: 10.3390/children11030280 (PMC10968835; doi:10.3390/children11030280)
Supplement: Supplementary file 1 [file children-11-00280-s001.zip › children-2870709-supplementary.xlsx]

## Sheet: Tabelle1
ID	Jahre	Monate	Alter in Monaten	age group	age	sex	1.Dgn	2.Dgn	3.Dgn	Bei A. nach Sympt. gefragt?	Sympt. in Entl.Brief erwähnt?	Quartal	KU	KU-Sympt.	Labor	EKG	MRT	Sonst. Unt	Auffäl.	Schule	Geschl Binär	SOMS pos/neg	Pkt.- Präv.	wellbeing	daily routine	school	leisure time	family	interpersonel	want doctor	consult doctor	SYM-duration	DD-PA	DD-Hyp	DD-Dys	DIKJ T-Wert	DISYPS Stanine GES-A	Kontakt Zuvers.	Coping PSB	Coping SSU	Coping PSI	SOMS- RW	KS	BS	RS	GS	SkS	BrS	OS
p1	14	10	182		15.1667	0	F50.0			0	0	1	1	UnterGewicht	1	1	0	0	Haut, Kach, EMA, Leuk, SD	1	1	1	0	1	0	0	1	1	1	0	3	2	0	0	1	78	9	2	1.9	1.25	2	6	0	0	1	0	0	0	0
p2	16	10	202		16.8333	0	F50.0			0	0	1	1	UG	1	1	0	0	Haut, Kach, EMA, Leuk, SD	2	1	1	1	1	1	1	1	1	1	1	2	4	1	1	0	80	9	2	2	2.63	2.43	7	1	1	0	1	1	1	1
p3	17	5	209		17.4167	1	F45.41	F32.1		1	1	1	1	SVV	1	1	0	Sono, Gastro	0	1	0	1	1	1	1	1	1	1	0	0	3	4	0	0	0	54	8	1	1.7	1.125	2	7	0	1	0	0	0	0	0
p4	15	8	188		15.6667	0	F50.0			1	1	1	1	0	1	0	0	0	0	2	1	1	1	0	0	1	1	0	0	0	1	2	1	1	1	78	9	2	2.8	1.62	1.42	4	1	1	1	1	0	0	0
p5	17	12	216		18	0	F43.2	F93.8		0	0	1	1	UG	1	0	0	0	HWI	7	1	1	1	1	1	1	1	0	0	1	2	3	1	0	0	80	9	1	1.7	1.87	2.28	7	1	1	1	0	1	1	0
p6	17	10	214		17.8333	0	F50.0	F32.1		1	0	1	1	UG	1	1	0	0	Haut, Kach, EMA, Leuk, SD	1	1	0	0	0	0	0	0	0	0	0	0	1	0	0	0	65	7	2	2.4	1.37	2.14	1	0	0	0	0	0	0	0
p7	14	8	176		14.6667	0	F45.1	F41.0		1	1	1	1	0	1	0	0	0	0	1	1	1	1	1	1	1	1	1	1	0	3	3	1	0	0	54	7	2	1.5	1.25	2.14	7	1	1	0	0	0	1	1
p8	14	5	173		14.4167	0	F32.1	F50.0		0	0	1	1	0 (b.MCHAD	1	1	0	EEG/Sono	0	1	1	1	1	1	1	1	1	1	0	0	2	3	1	1	0	80	8	2	1.8	1.62	1.57	6	0	1	0	0	1	1	0
p9	14	9	177		14.75	1	F43.2			0	0	1	1	0 (bek. Rh)	1	1	0	0	0	2	0	1	1	1	1	1	1	0	1	0	2	3	0	0	1	68	9	2	2.3	1.25	1.57	7	1	1	1	1	1	0	1
p10	14	6	174		14.5	0	F33.1	F43.1		1*	0	1	1	0	1	0	0	0	Anäm	2	1	1	1	0	1	1	0	0	0	0	0	2	0	0	1	80	5	1	1.9	1.125	1.14	5	1	1	1	0	0	0	0
p11	17	3	207		17.25	1	F92.0	F12.1	F32.1	0	0	1	1	SV	1	0	0	0	0	2	0	1	1	1	1	1	1	1	0	0	1	3	0	0	1	80	9	1	1.1	1	1.3	7	1	1	1	0	0	0	0
p12	17	10	214		17.8333	0	F43.1	F93.8		1	0	1	1	SV	1	1	0	0	Anämie	1	1	0	1	0	0	0	0	0	0	0	0	0	1	0	0	80	9	1	2	1.25	2.28	0	0	0	0	0	0	0	0
p13	15	2	182		15.1667	0	F50.0	F32.1		0	1	1	1	UG	1	0	0	0	0	1	1	1	1	1	1	1	0	0	0	0	0	2	0	0	1	80	9	1	1.7	1.375	1.3	4	1	1	0	1	0	1	0
p14	17	2	206		17.1667	0	F43.1	F44.0	F32.1	0	0	1	1	UG	1	0	1	0	Bilierh.	3	1	1	1	1	1	0	1	0	0	0	1	2	1	0	0	59	9	4	1.9	1.875	2	7	1	1	1	0	0	0	0
p15	16	7	199		16.5833	0	F43.2			0	0	1	1	SV	1	0	0	0	Anämie	4	1	0	0	0	1	1	0	1	0	0	0	3	1	0	1	80	9	1	1.6	1	1	3	1	0	0	0	0	1	1
p16	16	7	199		16.5833	1	40.8	91.3		1	0	1	1	0	1	0	0	EEG	TA	4	0	1	1	1	1	0	0	0	0	1	1	2	1	0	0	42	3	6	1.3	1	1.714	7	0	0	0	0	0	1	0
p17	15	5	185		15.4167	0	92.8			1	0	1	1	Cor (Herzger)	1	1	1	EEG/Echo	lt. Klap-Insuf	2	1	0	0	0	0	0	1	0	0	0	0	1	1	0	1	80	9	1	1.8	1.125	1.429	2	1	1	0	0	0	0	0
p18	16	3	195		16.25	0	93.8			0	1	1	1	Erkältung	1	0	0	EEG	CRP, Erkält.	3	1	1	1	0	1	1	1	1	0	1	1	3	0	0	1	80	9	1	2.2	1.375	2.429	5	1	1	1	1	1	0	0
p19	17	7	211		17.5833	1	30.1			0	0	1	1	0	1	1	0	0	TA., SD	1	0	0	0	0	0	0	1	0	0	0	0	1	0	0	0	36	7	7	2.1	2	2.571	2	0	0	1	1	0	1	0
p20	15	7	187		15.5833	0	45.2			1	1	1	1	SV	1	0	0	EEG	0	2	1	0	0	0	0	0	0	0	0	0	0	1	0	0	1	80	9	2	1.5	1.5	2	1	1	1	0	0	0	0	0
p21	17	10	214		17.8333	0	12.1			0	0	1	1	0	1	0	0	0	SD	1	1	0	0	0	0	0	0	0	0	0	0	2	1	0	0	47	7	6	1.3	1	1.286	2	1	0	0	0	0	1	0
p22	15	11	191		15.9167	0	43.2	40.1		0	1	1	1	Adip	1	0	0	EEG	Anäm/Trig	2	1	1	1	1	1	1	1	0	1	1	1	2	1	1	1	80	9	1	2.4	1.625	2.286	7	1	1	1	1	0	1	0
p23	16	11	203		16.9167	0	93.8			1	0	1	1	SV&Vaginalmyk	1	0	0	EEG	Eisenmngel	1	1	1	1	1	1	1	1	1	1	0	0	2	0	0	0	75	8	2	1.8	1.125	1.857	4	1	1	1	0	0	1	1
p24	17	10	214		17.8333	1	32.1			1	0	1	1	Erkält/Tr. Haut	1	1	0	0	CRP	7	0	0	0	0	0	1	1	1	1	1	0	3	0	0	1	80	9	1	1.8	1	1	3	1	1	1	0	0	0	0
p25	16	8	200		16.6667	0	42.1			0	0	1	1	SV	1	0	0	0	0	4	1	1	0	1	0	0	1	0	0	0	0	2	0	0	0	53	4	3	1.9	1.125	1.571	4	1	0	0	0	1	0	1
p26	14	9	177		14.75	1	93.8			1	1	1	1	0	1	0	0	EEG	CK	6	0	1	1	1	1	1	1	1	0	0	0	2	1	0	1	80	9	1	1.4	1.75	1.857	4	1	0	1	1	1	1	1
p27	16	9	201		16.75	0	32.1			0	0	1	1	0	1	0	0	0	0	1	1	1	1	0	0	0	0	0	0	1	1	2	1	0	0	80	7	3	1.5	1.375	1.571	4	1	1	1	1	0	0	1
p28	15	4	184		15.3333	0	91.0	43.2		1	1	1	1	SV	1	0	0	0	0	2	1	1	1	1	1	1	1	1	1	1	1	2	1	0	1	80	9	1	1.7	1.625	2.143	5	1	1	0	0	1	0	0
p29	14	8	176		14.6667	0	32.1			1	0	1	1	SV	1	1	0	EEG	CRP	2	1	0	0	1	0	1	1	0	0	0	0	1	1	0	1	80	9	1	2.5	1.75	1.143	3	1	1	1	1	1	0	0
p30	17	3	207		17.25	0	32.2			1	0	1	1	SV	1	0	0	0	0	1	1	0	0	0	0	1	0	0	0	1	0	3	1	0	1	73	9	1	2.2	1.625	1.571	3	1	1	0	0	0	1	0
p31	14	6	174		14.5	1	43.2			1	0	1	1	SV	1	0	0	0	Leberw.	1	0	0	0	0	0	0	0	0	0	0	1	2	0	0	0	54	7	4	1.5	1	1.571	3	0	0	0	0	0	0	0
p32	16	3	195		16.25	1	92.8	32.1		1	0	1	1	0	0	0	0	0	0	3	0	0	0	0	0	1	0	0	0	0	0	2	0	0	0	50	6	4	1.7	1.125	1.714	3	0	0	0	0	0	1	0
p33	15	6	186		15.5	0	43.2			1	0	1	1	0	1	0	0	0	0	1	1	1	1	1	1	0	1	0	0	0	1	2	0	0	0	69	9	1	2.1	1.5	1.429	7	0	1	1	1	1	0	0
p34	17	0	204		17	0	43.2	92.8		1	0	1	1	SV	1	0	0	0	0	2	1	0	0	0	0	0	0	0	0	1	1	2	0	0	0	76	7	5	1.8	2	2.143	2	1	1	1	0	0	1	0
p35	16	10	202		16.8333	0	32.2			0	0	4	1	SV	1	0	0	0	Entz.; Leber	1	1	1	0	1	0	1	1	0	0	0	0	3	1	0	0	80	8	2	2.6	1.125	1.286	4	1	1	0	0	1	0	0
p36	16	8	200		16.6667	0	43.2	91.2	93.8	0	1	1	1	0	1	0	0	0	0	4	1	1	0	0	0	0	0	0	0	0	0	2	1	0	1	70	9	3	2.2	1.375	1.143	5	1	1	1	1	0	1	0
p37	14	0	168		14	1	92.0	91.0		0	0	1	1	0	1	1	0	EEG	0	0	0	1	0	0	0	0	1	0	0	0	0	1	0	1	0	75	9	4	1.9	2.375	2.571	4	0	1	1	0	1	0	0
p38	16	7	199		16.5833	1	90.1	32.1		0	0	1	1	0	1	0	0	0	0	4	0	1	0	0	0	1	0	0	0	0	0	4	1	1	0	78	9	5	1.7	2.125	1.286	4	1	1	1	1	1	0	0
p39	16	8	200		16.6667	0	93.8			0	1	1	1	SV, Infekt	1	0	0	0	Entz.	3	1	1	1	1	1	1	1	0	0	0	1	3	0	0	0	63	7	3	2.1	1.5	1.857	7	1	1	0	1	1	1	1
p40	17	3	207		17.25	0	43.1	93.8		0	0	1	1	SV	1	1	0	0	Elekt, Leber	1	1	1	1	1	0	1	1	0	0	0	1	3	0	0	0	80	9	1	2.5	1.375	1.286	4	1	0	0	0	0	0	0
p41	15	10	190		15.8333	0	98.0	43.2		0	0	1	1	Skolise, Haut	1	0	0	0	CK	2	1	0	0	1	1	0	1	1	0	0	0	1	1	0	1	75	8	3	2.1	1.375	1.571	3	1	1	1	0	0	1	0
p42	16	8	200		16.6667	0	91.2	12.1		0	0	1	1	SV,	1	0	0	0	0	4	1	1	1	1	0	0	1	0	1	1	0	3	1	1	0	80	9	3	1.8	1.125	2.571	4	1	1	1	1	1	1	0
p43	17	9	213		17.75	1	32.2	40.0	40.1	1	1	1	1	0	1	1	0	0	0	9	0	1	0	1	1	1	1	1	1	0	0	2	1	0	0	80	9	1	2.2	1.625	1.43	4	1	1	0	0	0	1	1
p44	16	6	198		16.5	1	12.1			1	0	1	1	0	1	0	0	0	0	1	0	0	0	0	0	0	0	0	0	0	0	0	0	0	0	62	5	4	2	1.25	1.714	2	1	0	0	0	0	0	0
p45	17	1	205		17.0833	0	42.2			1	0	1	1	0	1	1	0	0	0	1	1	0	0	0	0	0	0	0	0	0	0	0	0	0	0	56	7	4	2	2.25	1.857	0	0	0	0	0	0	0	0
p46	15	9	189		15.75	0	93.8			1	0	1	1	SV, DS, HWI	1	0	0	EEG	0	3	1	0	0	1	0	1	1	0	0	1	0	1	0	0	0	68	8	3	2.1	1.625	1.286	3	0	0	0	0	1	0	0
p47	17	7	211		17.5833	0	32.1			1	1	1	1	SV, abd. DS	1	1	0	EEG	SD, Trig.	2	1	1	0	1	1	1	0	0	0	1	0	4	1	0	0	78	7	1	1.5	1	1.286	4	1	0	1	0	0	1	1
p48	15	5	185		15.4167	0	33.1			1	1	1	1	SV, HWI, UG	1	1	0	0	Bili	3	1	1	1	1	1	1	0	0	0	1	0	3	0	1	0	80	8	2	1.7	1.125	1.286	4	1	1	1	1	1	1	0
p49	13	4	160		13.3333	0	43.2			1	1	1	1	SV, Läuse	1	0	0	EEG	EM-Anämie	2	1	1	1	1	1	1	1	1	1	1	1	3	1	0	1	80	9	1	1.7	1.125	1	7	1	1	1	1	1	1	1
p50	13	3	159		13.25	0	93.8			1	0	1	1	Adip, Exanth,	1	0	0	EEG, Rö-OSG	EM-An., Inf.	2	1	0	0	0	0	0	0	0	0	0	0	4	1	0	1	80	6	2	1.4	1.75	1	2	1	1	1	1	0	1	0
p51	14	0	168		14	0	43.2			1	0	1	1	Adip, SV	1	0	1	0	EM-Anämie	1	1	1	1	1	1	1	1	0	1	0	1	4	1	0	1	80	9	1	2.3	1.5	1.428	5	1	1	1	0	1	1	0
p52	13	11	167		13.9167	1	92.8	98.0		1	0	1	1	Adip,	1	1	0	EEG,	0	2	0	1	0	0	1	0	1	0	0	0	1	3	0	0	0	68	8	3	2.2	1.375	2	4	1	1	1	0	1	0	0
p53	12	10	154		12.8333	1	92.8			1	0	1	1	Adip, Hauteff.	0	0	0	0	0	2	0	0	0	0	0	0	0	0	0	0	0	1	0	0	0	63	9	1	1.2	2	1.571	1	1	1	0	0	1	0	0
p54	13	6	162		13.5	0	50.0	42.1		0	0	1	1	UG, AN-typ	1	1	1	EEG, Echo	Haut, Kach, EMA, Leuk, SD	4	1	1	1	1	1	1	0	0	0	0	0	2	0	0	1	75	9	2	1.6	1.25	1.714	4	1	0	0	0	0	0	0
p55	13	9	165		13.75	0	50.0	93.8		1	0	1	1	Kleinwuchs	1	0	0	0	HWI, Trans	1	1	0	0	0	0	0	0	0	0	0	1	1	0	0	1	73	9	2	1.5	1.25	2.143	2	1	1	0	1	0	1	1
p56	12	4	148		12.3333	1	92.8			1	0	1	1	UG, SV	1	0	0	0	Eisenmang.	3	0	1	1	0	0	1	0	1	1	0	1	4	0	0	1	80	5	4	1.4	1.375	1.428	5	0	0	0	1	1	0	0
p57	13	10	166		13.8333	0	43.2			1	0	1	1	SV,	1	0	0	0	0	1	1	1	1	1	0	1	1	0	0	1	1	2	0	0	1	80	9	4	1.9	1,,5	2.143	4	1	1	1	0	0	1	0
p58	13	10	166		13.8333	0	92.8			0	0	1	1	SV,	1	0	0	0	Eisenm., Inf.	1	1	1	0	1	1	1	1	1	1	1	1	2	0	0	1	57	9	6	2.4	2.125	2.57	6	1	1	0	0	0	0	0
p59	14	9	177		14.75	1	92.8			1	0	1	1	0	1	0	0	0	CK-Erh.	3	0	1	1	0	0	0	1	0	0	0	2	3	0	0	0	48	5	7	1.6	1.25	1.57	4	0	0	1	1	1	1	0
p60	13	11	167		13.9167	1	92.8			1	0	1	1	Adip.,	1	0	0	0	0	5	0	0	0	0	0	0	0	0	0	0	1	1	0	0	0	42	5	5	1.6	1.625	2	1	0	1	1	0	0	0	0
p61	11	5	137		11.4167	1	92.8	90.1		0	0	1	1	Kleinwuchs,	1	0	0	EEG	pEEG	2	0	0	0	0	0	0	0	0	0	0	0	1	0	0	0	63	5	4	2.5	1.125	1.857	1	0	1	0	0	0	0	0
p62	11	5	137		11.4167	1	92.8	90.1		1	1	1	1	0	1	1	0	EEG	pEEG	0	0	0	0	0	0	0	0	0	0	0	0	1	0	0	0	44	4	2	2	1.5	2.143	1	1	1	1	0	1	0	0
p63	11	5	137		11.4167	1	43.2	92.8	90.0	1	0	1	1	Skoliose	0	0	0	0	0	2	0	0	0	0	0	0	0	0	0	0	0	1	0	1	0	72	7	0	2	1.5	1	1	0	0	1	0	0	0	0
p64	13	9	165		13.75	0	32.1			1	0	1	1	Hauteff., SV	1	0	0	EEG	pEEG	2	1	1	1	1	1	0	1	0	1	0	1	2	1	0	1	80	9	1	1.9	1.125	2.143	5	1	0	0	0	0	1	0
p65	11	1	133		11.0833	0	92.8			1	0	1	1	Skel.def.(Fü,Th)	1	0	0	0	Leberw.	0	1	0	0	0	0	0	0	0	0	0	0	1	0	0	0	62	9	3	1.9	1.875	2.571	1	1	0	0	0	0	0	0
p66	11	8	140		11.6667	0	93.8			1	0	1	1	0	1	0	0	0	0	4	1	0	0	0	0	0	0	0	0	0	0	0	0	1	0	59	9	2	2.1	2.125	2.857	0	0	0	0	0	0	0	0
p67	17	0	204		17	0	32.1			1	0	1	1	0	1	1	0	0	0	8	1	1	1	0	0	0	1	0	0	0	1	4	1	0	0	80	8	1	2	1.25	1.428	4	1	1	1	0	0	0	0
p68	15	4	184		15.3333	0	43.2			1	0	1	1	SV, Adip	1	0	0	0	Inf.	2	1	1	1	0	1	1	0	0	0	0	1	3	1	0	0	63	8	3	1.9	1.25	1.857	6	1	1	1	0	0	1	0
p69	17	7	211		17.5833	1	19..1	93.8		0	0	1	1	0	1	0	0	0	pScreen	8	0	0	0	0	0	0	1	0	0	1	0	2	0	0	1	66	9	2	1.8	1.125	2	3	0	1	1	0	0	1	0
p70	15	0	180		15	1	32.1			1	0	1	1	0	1	0	0	0	0	3	0	1	1	1	0	1	1	0	0	0	0	4	0	0	0	72	8	3	1.2	1	1.429	4	1	1	1	1	1	1	0
p71	17	2	206		17.1667	0	50.1			0	0	1	1	UG	1	1	0	0	EMA, Leuko	1	1	1	0	0	0	0	1	0	0	1	1	2	0	0	0	45	5	8	1.9	1.25	2.571	4	0	1	0	1	0	0	0
p72	12	11	155		12.9167	0	43.2	40.1		1	0	1	1	SV, UG	1	1	0	EEG	EM-Anämie	2	1	1	1	1	1	1	1	1	1	1	2	2	1	1	1	75	9	1	2.2	2.125	1.57	6	1	1	1	0	1	0	0
p73	11	7	139		11.5833	1	91.2			0	0	1	1	Adip.,	1	1	0	EEG	0	0	0	0	0	0	0	1	0	0	0	0	0	1	1	0	0	54	6	2	1.3	1.75	1.714	2	0	0	0	1	0	0	0
p74	17	10	214		17.8333	1	91.1			1	0	1	1	0	1	0	0	EEG	0	8	0	0	0	0	0	0	1	0	0	0	0	1	0	0	0	57	7	3	1.1	1	2	2	0	1	1	0	0	0	0
p75	13	7	163		13.5833	1	92.8			1	0	1	1	Adip,	1	0	0	0	Inf.	2	0	0	0	0	0	0	1	0	0	0	0	2	0	0	0	68	9	3	1.9	1.625	2	3	1	1	1	0	0	0	0
p76	14	0	168		14	0	50.0	43.2		0	0	1	1	UG, SV	1	1	1	0	0	2	1	0	0	0	1	0	1	1	0	0	0	2	0	1	1	66	6	2	1.8	1.125	1.571	3	1	1	0	0	0	0	0
p77	16	10	202		16.8333	0	92.0			0	0	1	1	SV	1	0	0	0	0	7	1	1	1	1	1	0	0	0	0	1	3	3	0	1	1	80	9	1	1.7	1	1.714	7	1	0	1	1	0	1	0
p78	15	5	185		15.4167	0	93.8	12..1		0	0	1	1	SV	1	0	0	0	pScreen	2	1	1	1	1	1	1	0	0	0	0	0	2	1	0	1	72	9	4	1.8	1.25	1.714	4	0	1	1	1	1	1	0
p79	15	1	181		15.0833	1	43.1			1	0	1	1	Haueff.	1	0	0	0	0	3	0	1	1	1	0	1	0	0	0	1	1	3	0	0	0	80	6	4	1.6	1	2.4286	7	1	1	1	0	0	1	0
p80	13	1	157		13.0833	1	43.2			1	0	1	1	SV	1	0	0	0	Anämie, Inf.	1	0	0	0	0	0	1	1	0	0	0	0	2	1	0	1	78	9	3	1.7	1.25	1	3	1	1	1	1	0	1	1
p81	16	4	196		16.3333	0	43.1	32.1	50.8	1	0	1	1	Haut	1	1	0	0	Leberw.	1	1	1	1	1	1	1	1	0	0	1	1	2	0	0	1	80	8	1	2.1	1.25	1.428	6	1	1	1	1	0	1	0
p82	13	0	156		13	0	42.1	43.1		0	1	1	1	Haut	1	1	0	EEG	EMA., Inf.	2	1	1	1	0	1	0	0	0	0	0	1	2	1	1	0	66	9	4	1.9	1.75	1.143	6	1	1	0	0	1	1	0
p83	12	9	153		12.75	0	32.2			0	0	1	1	0	1	1	0	EEG	Inf.	1	1	0	0	0	0	1	1	0	1	1	0	2	0	1	1	60	9	2	2.5	1	1.857	6	0	0	1	0	0	0	0
p84	15	7	187		15.5833	0	32.1			1	0	1	0	0	1	0	0	0	EM	1	1	1	0	1	1	1	1	1	1	1	1	4	0	1	0	70	8	2	2	1.75	1.286	6	0	0	0	0	0	0	0
p85	17	8	212		17.6667	1	91.2			0	1	1	1	Haut, Knie-S	1	1	0	Ergometrie	0	4	0	0	0	0	0	1	1	0	0	1	1	1	0	0	1	53	7	6	1.9	1.25	2.143	3	1	0	0	1	1	0	0
p86	14	6	174		14.5	0	91.2	19.1		1	0	2	1	Tonsillitis	1	0	0	0	Inf.	2	1	1	1	1	0	0	1	0	0	1	0	2	0	0	1	44	5	6	2.5	1.625	2.14	4	1	1	0	1	0	1	1
p87	17	8	212		17.6667	0	90.1	43.1		0	0	2	1	SV, Handverl.	1	0	0	Urin	EM-A.	8	1	0	0	0	0	0	0	0	0	0	0	1	0	0	0	54	4	3	1.4	1.125	2.14	1	1	0	0	0	0	0	0
p88	14	9	177		14.75	0	32.0			0	0	2	1	SV, Adip.	1	0	0	0	0	3	1	1	1	1	0	0	1	0	1	1	2	3	1	1	0	63	7	4	2.1	1.625	1.857	6	1	1	1	0	1	1	0
p89	17	3	207		17.25	0	43.1	44		1	1	2	1	geschl. Augen	1	1	1	Sono	pEKG	8	1	1	1	1	1	0	1	1	1	1	3	3	1	1	0	80	9	3	2.5	1.625	1.714	7	1	1	1	0	1	1	0
p90	15	2	182		15.1667	0	43.2			0	0	2	1	Adip, SV, Skolio	0	0	0	0	0	2	1	0	0	0	0	0	0	0	0	0	0	1	0	0	1	69	7	2	1.8	1.125	1.857	1	1	0	0	1	1	0	0
p91	17	4	208		17.3333	0	32.1			1	0	2	1	0	1	0	0	0	0	8	1	1	1	1	1	1	1	0	0	1	3	4	1	0	1	80	9	2	2.4	2.375	1.857	7	1	1	1	1	1	1	0
p92	15	1	181		15.0833	0	43.2			0	0	2	1	SV	1	0	0	0	0	2	1	1	1	1	1	1	1	0	1	0	0	2	0	0	0	70	9	1	2	1.875	1.42857	4	1	1	0	0	1	0	0
p93	16	10	202		16.8333	0	32.1			0	1	2	1	SV	1	1	0	0	0	2	1	1	1	1	1	1	1	0	0	0	2	4	0	0	1	80	9	2	2.2	1.125	1.857	7	1	1	1	1	1	0	0
p94	16	11	203		16.9167	0	45.41	93.8		1	1	2	1	Adip., SV,	1	1	0	EEG	EM (k. Anämie)	1	1	1	1	1	1	1	1	0	1	1	3	4	1	0	0	80	9	1	2.5	1.125	1.57	7	1	1	1	1	0	0	0
p95	17	1	205		17.0833	0	45.41	93.8		1	1	2	1	0	1	1	0	EEG	EM (k. Anämie)	1	1	1	1	1	1	1	1	1	1	0	3	3	0	0	0	54	7	3	2.2	1.5	1.857	7	1	1	1	0	0	0	0
p96	14	5	173		14.4167	1	84.5	92.8		1	0	2	0	0	0	0	0	0	0	1	0	0	0	1	0	0	0	1	0	0	0	0	0	0	0	59	9	3	1.2	1	1	0	0	0	0	0	0	0	0
p97	17	7	211		17.5833	1	33.8			1	0	2	1	0	1	0	1	0	Entz., TSH, Krea	1	0	1	1	0	0	1	0	0	0	0	0	4	1	0	0	80	9	1	2	1.25	1.57	5	1	1	1	0	1	0	0
p98	17	1	205		17.0833	1	91.0			1	0	2	1	SV, Akne	1	0	0	0	0	7	0	0	0	1	0	0	0	0	0	0	0	4	1	1	1	76	9	4	1.5	1.25	2	3	1	1	1	1	1	1	0
p99	17	10	214		17.8333	0	41.2			1	1	2	1	0	1	0	0	0	EM-A.	4	1	0	0	0	0	0	0	0	0	0	0	1	0	0	0	63	9	1	1.8	1	1.57	1	0	0	0	0	0	0	0
p100	15	0	180		15	1	43.2			1	0	2	1	Klein.,Bck-Schif	1	0	0	0	EM-A	2	0	0	0	0	0	0	0	0	0	0	0	0	0	0	0	42	5	4	1.4	1.25	1.57	0	0	0	0	0	0	0	0
p101	16	6	198		16.5	0	93.8			0	0	2	1	SV, HWS	1	0	0	0	EM	7	1	1	1	1	1	0	0	0	0	0	2	3	1	0	1	80	9	2	2.6	1	1.42857	6	1	1	0	0	0	1	0
p102	16	9	201		16.75	0	43.2			1*	1	2	1	Adip, Akne	1	0	1	EEG	TA, EMA	1	1	1	1	1	1	1	1	1	0	1	2	3	0	1	0	72	8	2	2.2	1.25	1.2857	7	1	1	1	0	0	0	0
p103	16	3	195		16.25	1	41.2	98.8	12.1	1*	0	2	1	0	1	0	0	0	0	2	0	1	1	0	1	1	1	1	0	0	3	2	1	0	0	57	9	1	1.8	1.25	2.42857	6	1	1	1	0	0	1	1
p104	14	0	168		14	1	92.8			1	0	3	1	0	0	0	0	0	0	2	0	1	0	0	0	0	0	0	0	0	2	1	1	0	0	45	9	5	1.5	1.875	1.57	4	1	1	1	0	0	1	0
p105	12	4	148		12.3333	0	93.1			0	0	2	1	Adip	1	0	0	0	EM	2	1	0	0	0	1	1	0	0	1	0	0	3	1	1	1	65	9	1	1.5	1.625	1.57	3	0	0	1	0	0	0	0
p106	14	1	169		14.0833	1	84.5			1*	0	3	1	Akne	1	0	0	0	0	1	0	1	1	1	1	1	1	1	1	1	2	3	0	0	0	54	4	6	2	1	1.2857	7	1	1	1	1	1	1	1
p107	13	1	157		13.0833	1	90.1	43.2		0	0	3	1	Adi,XBein,Gynä	1	0	0	0	0	4	0	1	0	0	0	0	0	0	0	0	1	4	0	0	0	72	9	1	1.4	1.5	1.857	5	0	0	0	0	1	1	0
p108	13	4	160		13.3333	1	90.0			0	0	2	1	SV	1	1	0	0	EM	4	0	0	0	0	0	0	0	0	0	0	0	0	0	0	0	41	6	6	2.6	1.25	2.714	0	0	0	0	0	0	0	0
p109	13	1	157		13.0833	1	90.1	93.9		1	0	2	1	Adip., Haut	1	0	0	0	TA, Harns, Trigl.	4	0	0	0	0	0	0	0	0	0	0	0	0	0	0	0	48	5	1	1.9	1	1.57	0	0	0	0	0	0	0	0
p110	13	7	163		13.5833	1	90.1			1	0	2	1	Hämatom	1	1	0	EEG	0	3	0	0	0	0	0	0	0	0	0	0	0	0	0	0	0	68	6	1	1.5	1.75	2.2857	0	0	0	0	0	0	0	0
p111	12	7	151		12.5833	1	84.1	93.8		0	0	2	1	Akne, SV	1	0	0	EEG	0	6	0	0	0	0	0	0	1	0	1	0	0	3	1	1	1	80	9	1	2.3	1.75	1.857	3	1	1	1	1	1	1	1
p112	12	8	152		12.6667	1	93.3			1	0	2	1	Akne, SV	1	0	0	0	0	2	0	0	0	0	0	0	0	0	0	0	0	0	0	0	0	50	6	3	1.6	1	1.42857	0	0	0	0	0	0	0	0
p113	11	1	133		11.0833	1	90.1	93.9		1	0	2	1	Skoliose	1	1	0	EEG	0	6	0	0	0	0	0	0	0	0	0	0	0	1	0	0	0	45	5	1	1.7	1.25	2.14	1	0	0	0	0	0	0	0
p114	12	6	150		12.5	0	32.1			1	0	3	1	SV	1	0	0	0	0	2	1	1	1	0	1	0	1	0	0	0	2	2	1	0	1	78	9	4	1.8	1.375	1.57	5	1	1	1	0	0	0	1
p115	16	9	201		16.75	0	43.2			1*	0	2	1	0	1	0	0	0	0	3	1	1	1	1	1	1	0	0	0	1	1	1	0	0	0	53	9	1	2.2	1.125	1.857	4	1	1	1	1	1	0	0
p116	16	11	203		16.9167	0	50.0			0	1	2	1	UG	1	1	0	0	TA, Leu, EKG, Krea	1	1	0	0	0	0	0	0	0	1	0	3	1	0	0	1	60	6	4	1.7	1	2.14	2	0	1	1	1	0	0	0
p117	14	11	179		14.9167	0	50.0	42.1		1	1	2	1	UG	1	1	0	0	Leu, Krea	1	1	1	0	0	0	0	0	0	1	0	2	2	0	0	1	62	8	3	1.9	1.875	1.714	4	0	0	0	0	0	0	0
p118	16	6	198		16.5	0	33.1			1*	0	2	1	0	1	1	0	0	0	2	1	1	0	1	1	1	1	1	0	1	3	3	1	1	1	80	9	1	2.2	1.625	2	7	1	1	1	1	1	1	0
p119	15	11	191		15.9167	0	44.5			1	0	2	1	0	0	0	0	0	0	3	1	1	0	1	1	1	1	0	1	0	3	4	0	0	0	51	7	3	1.8	1.25	2.2857	7	0	1	0	0	0	0	0
p120	17	5	209		17.4167	0	43.2			1	1	2	0	0	0	0	0	0	0	7	1	1	0	0	0	0	0	0	0	1	2	2	0	0	0	44	4	7	1.3	1.375	1.2857	4	1	1	1	0	0	0	0
p121	14	2	170		14.1667	0	93.8			1	0	2	1	Adip, SV, Skolio	1	1	0	0	Inf.	2	1	0	0	0	0	0	0	0	0	0	2	1	0	0	1	70	7	1	1.2	1.125	1	3	1	1	0	0	1	0	0
p122	12	9	153		12.75	0	84.5	92.8	90.0	0	0	2	1	UG, Orth.	1	1	0	EEG	0	5	1	1	0	1	0	1	0	1	0	1	2	2	1	0	1	73	9	2	1.7	2	2.14	5	1	1	1	0	1	0	1
p123	14	1	169		14.0833	1	93.8	84.1		0	0	2	1	Dysmorphie	1	1	1	EEG	0	2	0	1	1	0	0	1	1	1	1	0	1	2	1	0	0	68	7	6	1.6	1	2.14	5	1	1	1	0	0	0	0
p124	13	3	159		13.25	1	92.8	90.0		0	0	2	1	Adip., Haut	1	1	0	EEG	0	5	0	0	0	0	0	0	0	0	0	0	0	1	0	0	0	63	5	1	1.3	1.125	1	1	0	0	0	0	0	0	0
p125	13	7	163		13.5833	0	93.8			1	1	2	1	SV	0	0	0	0	0	2	1	1	1	1	0	1	1	0	0	0	2	3	1	1	1	80	9	1	2.4	1.5	1.714	6	1	1	1	0	0	1	1
p126	12	11	155		12.9167	1	92.8			1	0	2	1	Acne, Verru,	1	0	0	0	0	2	0	1	0	1	0	0	1	0	0	1	1	1	1	0	0	78	9	1	1.8	1.375	1.714	5	1	1	1	0	0	0	1
p127	13	0	156		13	0	92.8			0	0	2	1	Adip., Sens-St	1	0	0	EEG	0	2	1	1	1	1	1	1	1	1	1	1	3	3	1	1	0	70	9	2	2.1	2.125	2.14	7	1	1	1	1	1	0	0
p128	12	1	145		12.0833	0	90.0	93.8		1	0	2	1	0	1	1	0	EEG	Bili, Entz.	0	1	1	0	0	1	0	0	1	0	0	0	1	1	0	0	45	9	5	2.5	2.625	2.57	2	0	1	0	0	0	0	1
p129	13	10	166		13.8333	0	32.3			1	0	2	1	Adip, SV	1	0	0	0	0	2	1	0	0	0	1	1	1	0	1	1	0	2	1	0	1	80	9	1	2.1	1.625	2	3	1	1	1	0	1	1	0
p130	13	10	166		13.8333	0	43.2			1	1	4	1	0	1	0	0	0	EMA	2	1	1	1	1	1	1	1	0	1	1	2	2	1	1	0	69	6	2	2.4	1.75	1.57	6	1	1	1	0	1	1	0
p131	12	7	151		12.5833	1	90.0	92.8		1	0	2	1	Adip	1	0	0	0	0	2	0	0	0	0	0	1	0	0	0	0	1	4	0	0	0	70	9	9	2.4	2.5	2.2857	3	0	0	0	0	0	0	0
p132	16	1	193		16.0833	1	12..1			0	0	2	1	0	1	0	0	0	Cann	8	0	0	0	0	0	0	0	0	0	0	0	2	0	1	0	80	8	1	1.7	1.125	2	2	0	1	0	0	0	1	0
p133	16	1	193		16.0833	0	12..1			1*	0	2	1	0	1	0	0	0	TA, Entz.,Cann	1	1	1	1	0	0	1	1	0	1	1	3	3	1	0	1	69	9	2	2.3	1.5	1.714	5	1	1	1	0	0	1	1
p134	14	5	173		14.4167	1	12..1			0	0	2	1	LK	1	0	1	EEG	Cann	2	0	0	0	1	1	0	0	0	0	0	0	0	1	1	1	48	7	4	2.1	1.375	2.2857	0	0	0	0	0	0	0	0
p135	16	8	200		16.6667	1	92.8			0	0	2	1	Adip, Mykosis	1	0	0	0	0	4	0	0	0	1	0	0	0	0	0	0	0	1	0	0	0	73	9	7	2.2	2	2.14	2	1	0	1	1	1	0	0
p136	17	0	204		17	1	92.8	12.1	10.1	1	0	2	1	0	1	0	0	0	0	2	0	0	0	0	0	0	0	0	0	0	0	1	0	0	0	54	8	6	1.8	1.625	2.1428	0	0	0	0	0	0	0	0
p137	17	7	211		17.5833	1	12.1			1	0	2	1	Hörschwäche	1	0	0	0	Cann, SD	4	0	0	0	0	0	0	0	0	0	0	0	0	0	0	0	41	8	6	2.2	1.25	2.2857	1	0	0	0	0	0	0	0
p138	14	0	168		14	0	93.8			1	0	2	1	SV	1	0	0	0	0	2	1	1	1	1	1	1	1	1	1	1	2	2	0	0	1	80	9	1	2.4	2	1.57	6	1	1	0	0	0	0	0
p139	12	6	150		12.5	1	92.8			1	0	2	1	Haut	1	0	0	0	EM	4	0	0	0	0	0	0	0	0	0	0	0	1	0	0	0	65	7	3	1.9	1.75	2.42857	1	0	1	1	1	1	0	0
p140	12	3	147		12.25	1	92.8			1*	0	2	1	Adip,	1	0	1	EEG	pEEG, TA	4	0	0	0	0	0	0	0	0	0	0	1	1	0	0	0	54	8	1	2.7	2.75	3	3	1	1	1	1	0	0	0
p141	16	8	200		16.6667	1	19.1	91.2		1*	0	2	1	0	1	1	0	0	0	4	0	0	0	1	1	0	0	0	0	0	0	1	0	0	0	59	7	7	1.4	1.375	1.714	3	1	1	1	1	0	0	0
p142	16	5	197		16.4167	0	43.2			1	0	2	1	0	1	1	0	Ergometrie	0	3	1	1	1	1	1	1	1	0	1	0	1	2	0	1	0	80	9	3	1.8	1.25	1.143	7	1	1	1	1	0	0	1
p143	14	9	177		14.75	1	43.2			1	1	2	1	0	1	0	0	0	0	4	0	0	0	1	1	1	0	0	1	0	0	1	0	1	1	80	8	3	1.6	1.25	2.143	3	1	1	1	0	0	1	1
p144	17	7	211		17.5833	0	50.0	32.1		0	0	2	1	SV	1	1	0	0	0	7	1	1	1	1	1	1	1	1	1	0	1	2	1	0	1	72	9	1	1.8	1.875	2.287	7	1	1	1	0	1	1	0
p145	17	6	210		17.5	0	41.0			1	1	2	1	Adip	1	0	0	0	0	3	1	1	1	1	1	1	1	1	1	1	3	3	1	1	1	80	9	5	2.6	2.875	1.857	7	1	1	1	0	0	1	1
p146	12	0	144		12	1	90.0	93.8		1	0	2	1	Adip	1	0	0	0	EMA	2	0	0	0	0	0	0	0	0	1	0	0	2	1	0	0	47	7	4	1.9	1.875	2.5714	2	1	0	1	1	1	0	0
p147	15	4	184		15.3333	1	43.2			1	1	2	1	0	1	0	0	EEG	0	2	0	1	1	1	1	0	1	0	0	1	1	2	1	0	1	80	9	1	1.7	1.75	1.57	6	1	0	1	1	0	1	0
p148	15	7	187		15.5833	0	43.1	32.2		1	0	2	1	SV	1	0	0	0	0	2	1	1	1	1	1	1	1	1	0	0	0	4	1	1	1	80	9	1	1	1	1	4	1	1	1	1	1	1	1
p149	14	11	179		14.9167	0	32.1			1*	0	2	1	SV	1	0	0	0	EMA	1	1	1	1	1	1	1	0	0	1	1	1	3	1	0	1	80	9	1	2.2	1.5	2.57	7	1	1	0	1	1	1	1
p150	17	9	213		17.75	0	41.2			1	0	2	1	UG	1	1	0	0	0	3	1	1	1	1	1	1	1	1	1	0	3	3	0	0	0	59	9	3	1.9	1.5	1.2857	6	0	1	0	0	0	1	0
p151	15	8	188		15.6667	1	91.0	25.1		1	0	2	1	0	1	1	1	EEG	nLeu, pEEG	2	0	1	1	1	0	1	1	0	1	0	1	2	1	0	1	73	7	1	1.2	1	1.714	7	1	1	1	1	1	1	1
p152	17	7	211		17.5833	1	93.8			1	0	2	1	SV	1	0	1	0	0	1	0	1	1	0	0	0	1	0	1	0	1	3	1	0	0	62	6	3	1.2	1	1.5714	6	1	1	0	0	0	1	1
p153	13	4	160		13.3333	0	32.3			1	1	2	1	SV	1	1	1	EEG	Eosino	3	1	1	1	1	1	1	0	1	1	0	1	2	1	1	1	80	9	1	1.7	1.875	1	7	1	1	1	1	1	1	1
p154	17	11	215		17.9167	1	91.2			1	0	2	1	0	1	0	0	0	0	1	0	0	0	0	0	1	0	1	1	0	0	1	0	0	0	62	2	9	1.2	1.125	2.143	2	0	1	0	0	0	0	0
p155	12	6	150		12.5	1	43.1	90.0		0	0	3	1	Hörstörung	1	1	0	EEG	0	10	0	0	0	1	0	0	1	0	0	1	0	1	0	0	0	54	6	1	1.6	1.125	1.4286	3	0	0	1	1	1	0	0
p156	12	8	152		12.6667	1	92.0	44.82		0	0	3	1	0	1	0	0	0	0	3	0	0	0	0	0	0	0	0	0	0	0	1	0	0	0	79	9	4	1.8	1.75	1.857	1	0	0	0	1	1	0	0
p157	11	5	137		11.4167	0	43.1	43.2		0	0	3	1	0	1	0	0	0	0	3	1	1	0	1	0	0	1	0	1	0	1	2	0	0	0	35	9	5	2.1	2.125	2	5	0	0	0	0	0	0	0
p158	12	1	145		12.0833	0	92.8			1	0	3	1	0	1	0	0	0	Oxyuriasis	3	1	0	0	0	0	0	0	0	0	0	0	3	0	0	0	69	5	1	1.3	1.375	2.2857	2	1	1	0	0	0	0	0
p159	13	10	166		13.8333	0	32.1			0	0	3	1	Adip, SV, Acne	1	0	0	0	EMA	2	1	0	0	0	0	1	0	0	0	0	0	2	1	0	1	80	9	2	1.4	1	1.42857	3	1	1	0	1	1	0	0
p160	13	9	165		13.75	0	93.8			1	1	3	1	Adip. Haut, Orth	1	1	0	LZRR	pRR	2	1	1	1	1	1	1	1	1	1	1	3	3	0	1	0	53	7	5	2.1	1.25	1.2857	7	1	1	0	0	1	0	0
p161	14	10	178		14.8333	0	93.8	12.1		1	0	3	1	Adip, SV	1	0	0	0	SD, Cann	2	1	1	1	1	1	0	1	0	0	0	0	2	1	1	0	80	4	1	1.8	1.125	2.71	4	1	0	1	1	1	1	0
p162	17	4	208		17.3333	1	12..2			1	0	3	1	Adip	1	0	0	0	0	4	0	0	0	0	0	0	0	0	0	0	0	1	0	0	0	57	6	4	2.4	1.375	2	1	1	0	0	0	0	0	0
p163	17	9	213		17.75	1	91.2	12.1		1*	0	3	1	Adip., SV, Orth.	1	0	0	0	0	2	0	1	0	0	0	1	0	1	0	0	0	2	0	1	1	80	9	4	2.5	2.75	2	5	0	0	1	0	0	1	0
p164	14	5	173		14.4167	1	90.1	12.1	45.3	1	1	3	1	Haut	1	0	0	0	0	2	0	0	0	1	0	0	0	0	0	0	0	4	0	0	0	66	6	3	1.8	1.75	1.71	3	0	0	1	0	1	1	0
p165	14	0	168		14	1	19.1	92.8		0	0	3	1	SV	1	0	0	0	Anäm	4	0	0	0	0	0	0	0	0	0	0	0	1	0	0	0	60	6	1	1.4	1.25	1.57	1	1	0	0	1	1	1	0
p166	15	1	181		15.0833	1	92.8			0	0	3	1	Gynäkom., Adip.	1	0	0	0	TSH	3	0	0	0	0	0	0	0	0	0	0	0	0	0	0	0	72	7	6	1.6	1.5	2	0	0	0	0	0	0	0	0
p167	15	7	187		15.5833	0	43.2			1	0	3	1	SV,	1	0	0	0	0	1	1	1	1	1	0	0	1	1	0	1	0	3	0	0	0	80	9	1	2.2	1.5	1.42857	4	1	1	1	0	0	1	0
p168	16	1	193		16.0833	0	43.1	32.1		0	0	3	1	SV	1	0	0	0	0	2	1	1	1	1	1	1	0	1	1	0	0	3	1	0	0	80	9	1	1.9	1.625	1.2857	4	1	1	1	1	0	1	1
p169	15	5	185		15.4167	0	50.8			1	0	3	1	UG	1	1	0	EEG	EM, fT3,	1	1	1	1	1	1	1	1	1	1	0	1	2	0	0	1	69	9	2	2.3	1.75	1.857	6	0	1	1	0	0	0	0
p170	14	9	177		14.75	0	50.0	32.1	42.2	1	0	3	1	UG	1	1	0	0	Leuk, Krea	2	1	1	0	1	1	1	1	1	1	0	1	2	0	0	1	80	9	1	1.7	1.75	2.14	6	1	0	0	1	1	1	0
p171	17	4	208		17.3333	0	50.1	32.1	43.1	1	1	3	1	UG	1	1	0	Ergometrie	pEKG	1	1	1	0	0	0	1	1	0	0	0	1	2	0	0	0	56	7	5	2.3	1.875	2.42857	5	0	1	1	1	0	1	0
p172	16	11	203		16.9167	0	32.1	43.2		1	1	3	1	SV	1	1	0	0	pEKG	3	1	1	1	1	1	1	1	1	1	0	0	3	1	0	0	80	9	1	1.8	1.125	1.8571	4	1	0	1	0	1	1	0
p173	14	6	174		14.5	1	43.2			1	0	3	1	0	1	0	0	Sono-SD	SD-Werte	2	0	1	1	1	0	1	0	1	1	1	0	2	1	1	0	79	9	2	1.8	1.75	1.71	4	1	0	0	1	0	1	1
p174	17	3	207		17.25	1	32.1			0	0	3	1	Adip	1	1	0	0	Erkält, CRP, pEKG	7	0	1	0	1	1	0	1	1	1	1	3	3	1	0	1	79	9	2	2.3	1.875	1.42857	7	1	1	1	1	1	1	1
p175	14	4	172		14.3333	0	92.8			1	0	3	1	SV	1	0	0	0	0	4	1	0	0	1	1	0	0	0	0	0	0	1	1	1	0	75	9	5	1.9	2.357	1.71	3	1	1	0	1	1	0	0
p176	13	7	163		13.5833	0	50.0			1	0	3	1	UG, Haut	1	1	0	EEG	Leuk,	1	1	0	0	0	0	1	1	0	0	0	0	3	0	0	1	62	5	1	1.6	1.125	1.143	3	0	0	0	0	1	0	0
p177	13	8	164		13.6667	0	93.2			1	0	3	1	0	1	0	0	EEG	Leuk	2	1	0	0	0	0	0	0	0	0	0	0	3	0	0	1	63	8	1	139	1.125	1.143	2	1	0	0	0	1	0	0
p178	13	4	160		13.3333	1	90.1	93.8		0	0	3	1	0	1	1	0	EEG	Leu,Eos,pEEG/EKG	2	0	1	1	0	1	0	1	0	0	1	2	3	0	0	0	62	6	5	2.4	2	2.28571	5	0	0	0	0	0	0	0
p179	12	10	154		12.8333	1	93.8			1*	1	3	1	Orth., Haut	1	1	0	EEG	Leuk, pEKG	1	0	1	1	0	1	1	0	0	1	0	1	3	0	0	0	84	6	5	1.8	1.25	1.42857	6	1	1	1	0	0	0	0
p180	13	4	160		13.3333	1	90.1	98.0		0	0	3	1	Adip	1	0	0	0	Eos, Neutr., EMA	3	0	1	1	0	0	0	0	0	0	0	1	2	0	0	0	54	7	1	2	1.875	2.571	4	1	0	0	0	0	0	0
p181	11	6	138		11.5	1	93.8	90.0		1	0	3	1	Haut	1	1	0	EEG	EM, pEKG	1	0	1	0	0	1	1	1	1	0	1	1	2	0	1	0	80	9	3	2.8	2.25	2.2857	6	0	0	0	1	1	0	0
p182	17	10	214		17.8333	1	32.1			1*	0	3	1	Cor	1	0	0	0	0	1	0	0	0	0	0	0	0	0	0	0	0	3	1	0	0	63	6	1	2.1	1.125	1.8571	2	1	1	1	1	1	1	0
p183	15	2	182		15.1667	0	40.1			1*	0	3	1	SV	1	0	0	EEG	0	1	1	1	1	1	1	1	1	0	0	1	0	4	1	1	1	79	9	1	2	1.5	2	4	1	1	0	0	1	1	0
p184	16	9	201		16.75	0	44.4	45.41		1*	1	3	1	UG	0	0	0	0	0	1	1	1	1	0	0	0	0	0	0	0	1	2	0	0	1	69	9	4	1.8	1.5	1.8571	5	1	1	1	1	0	1	0
p185	17	10	214		17.8333	0	93.8			1*	1	3	1	Adip, SV	1	0	0	0	0	1	1	1	1	1	1	1	1	0	0	1	2	3	1	0	1	80	9	1	1.9	1.125	1.42857	7	1	1	1	0	0	1	0
p186	17	8	212		17.6667	1	33.1			1	0	3	1	Adip	1	1	0	0	0	1	0	1	1	1	1	1	0	0	0	1	2	3	0	0	0	80	9	1	1.9	1.625	1.714	7	1	1	1	0	1	1	1
p187	15	3	183		15.25	0	95.2	93.8		1*	1	3	1	Adip, Hauteff.	1	0	1	0	0	5	1	0	0	0	0	0	1	0	0	0	0	2	1	0	0	80	9	1	2.2	1.25	1.571	3	1	1	1	0	0	0	1
p188	14	1	169		14.0833	0	33.1	50.1	40.1	1	1	3	1	0	1	1	0	0	0	1	1	1	1	1	0	1	1	0	0	0	1	2	1	0	1	80	9	1	2.5	1.375	1.857	6	1	1	1	0	0	0	0
p189	15	4	184		15.3333	0	45.41			1*	1	3	1	0	1	0	0	0	0	1	1	1	1	1	1	1	1	1	1	1	3	4	1	0	1	63	9	2	1.5	1.125	2.571	7	1	1	0	0	0	0	1
p190	14	6	174		14.5	0	98.8	70.1		1	0	3	1	0	1	0	0	0	0	10	1	0	0	0	0	0	0	1	1	0	0	1	0	0	0	68	6	2	1.1	1.125	1.14286	3	1	1	0	0	0	0	0
p191	16	7	199		16.5833	0	43.1	44.8		1	0	3	1	Hauteff.	1	0	0	0	0	4	1	1	1	1	0	0	0	0	1	1	3	4	1	0	1	45	8	5	2	1.5	2.57	5	1	1	1	1	0	0	0
p192	14	6	174		14.5	1	90.1			1	0	3	1	0	1	1	0	0	pEKG	4	0	0	0	0	0	0	0	0	1	0	0	2	0	1	0	59	7	3	2.3	1.375	2.57	2	0	0	0	0	0	0	0
p193	14	5	173		14.4167	1	43.1	92.8	70.1	1	0	3	1	0	1	0	0	0	0	10	0	1	0	0	1	0	1	1	1	0	1	3	1	1	1	63	9	4	2.4	1.875	1.714	5	0	0	0	0	1	0	1
p194	17	3	207		17.25	0	93.8			1	0	3	1	Orth., SVV	1	0	0	0	0	9	1	1	1	0	1	1	1	0	0	0	2	2	1	0	1	54	7	3	2.2	1.25	2.42857	6	1	0	1	0	1	1	0
p195	17	6	210		17.5	0	93.8			1	1	3	1	Adip., SVV	1	0	0	0	0	1	1	1	0	1	1	1	0	1	1	1	1	2	1	0	1	80	9	1	1.8	2.125	1.857	7	1	1	0	0	0	1	0
p196	16	6	198		16.5	1	90.1			1	0	3	1	0	1	0	0	0	0	7	0	0	0	0	0	0	0	0	0	0	0	0	0	0	0	35	3	8	2	1.125	2	0	0	0	0	0	0	0	0
p197	16	6	198		16.5	1	93.8			1*	0	3	1	Knieschm.	1	0	0	0	0	2	0	1	1	0	0	1	0	0	0	0	2	4	0	0	1	70	8	1	1.2	1	1	6	1	0	1	1	1	1	0
p198	17	1	205		17.0833	1	43.2			0	0	3	1	Hauteff.	1	0	0	0	0	3	0	1	1	1	0	0	1	0	0	1	0	3	0	0	0	60	7	2	2	1	1.2857	4	0	0	1	1	1	0	0
p199	12	10	154		12.8333	1	92.8			0	0	3	1	Minderw., Orth	0	1	o	o	0	2	0	0	0	0	0	0	0	0	0	1	0	2	0	0	0	69	9	1	1.9	1.375	2.143	1	0	1	1	0	1	0	1
p200	12	9	153		12.75	1	92.8			1	0	3	1	Adip	1	0	0	EEG	0	4	0	1	0	1	0	1	1	0	0	0	1	1	0	0	0	72	9	3	2.4	2.375	2.143	4	1	1	0	0	1	1	0
p202	13	10	166		13.8333	1	93.8			0	0	3	1	Adip, Akne,Stria	1	0	0	0	0	2	0	1	0	1	1	1	1	1	1	1	2	3	0	0	0	50	5	4	2.3	1.25	1.42857	6	1	1	0	0	1	0	0
p203	14	0	168		14	0	32.1			0	1	3	1	SVV, Sz, Cor	1	0	0	0	0	2	1	1	1	0	0	1	1	1	0	1	1	4	1	0	1	54	9	4	1.9	1.375	1.857	6	1	1	1	1	1	0	0
p204	13	7	163		13.5833	0	92.8			1	0	3	1	SVV, Adip	1	0	0	0	Thrombos hoch	2	1	1	1	1	1	1	1	0	0	0	1	1	0	0	1	80	9	1	2.2	1.25	1	4	0	1	1	0	0	0	0
p205	12	6	150		12.5	1	90.0	98.0		0	0	3	1	0	1	0	0	0	0	3	0	0	0	0	0	0	0	0	0	0	0	1	0	0	0	45	7	1	1.1	1	1.2857	3	0	0	1	0	0	0	0
p206	11	9	141		11.75	1	92.8			1*	0	3	1	Adip, Zahnfehlst.	1	0	0	EEG	pEEG, TA	3	0	0	0	0	0	0	0	0	0	0	0	0	0	0	0	39	4	7	2	1.875	2	0	0	0	0	0	0	0	0
p207	17	7	211		17.5833	1	43.2			1	0	3	1	Adipositas	1	0	0	0	0	7	0	0	0	0	0	0	0	0	0	0	0	1	0	1	0	76	9	1	1.2	1	1.2857	1	1	0	0	1	0	0	0
p208	16	2	194		16.1667	1	90.1			0	0	3	1	0	0	0	0	0	0	8	0	1	1	1	0	1	0	0	0	1	2	3	1	0	0	70	9	3	2.6	1.875	2	6	1	1	1	1	1	0	1
p209	16	0	192		16	0	43.1	19.1		1	1	3	1	0	0	0	0	0	0	4	1	1	1	1	0	0	1	0	0	1	3	2	0	0	0	63	7	6	2.2	1.375	1.714	6	1	1	0	0	1	1	0
p210	15	1	181		15.0833	0	93.8			0	1	3	1	SV	!	0	0	0	0	2	1	0	0	0	0	0	0	0	0	0	0	2	1	0	0	62	9	3	2	1.125	2.2857	2	0	1	1	0	0	0	0
p211	16	1	193		16.0833	0	50.0			0	0	3	1	UnterGewicht	1	1	0	0	pEKG	1	1	1	1	0	0	1	1	0	1	1	2	2	1	0	1	59	9	2	2.6	1.5	2	4	1	1	1	1	1	1	0
p212	15	7	187		15.5833	1	91.3			1	0	3	1	0	1	0	0	0	0	2	0	0	0	0	0	0	0	0	0	0	0	1	0	0	0	79	9	1	2	1	1.8571	1	1	0	0	1	0	0	0
p213	15	1	181		15.0833	1	43.2			1	0	3	1	Adip, SV, KS	1	0	0	0	Trigl, HWI	2	0	1	1	0	0	0	0	0	0	1	1	1	0	0	0	69	5	2	1.8	1.25	1.8571	4	1	1	1	1	0	1	0
p214	16	10	202		16.8333	1	43.2	10.0		1	0	3	1	Effl., SVV, Orth.	1	0	0	0	0	3	0	1	0	0	0	0	1	0	0	0	1	2	0	0	0	63	9	5	1.3	1.375	1.571	5	1	0	0	0	1	1	0
p215	15	4	184		15.3333	0	43.2			1	0	3	0	0	0	0	0	0	0	2	1	0	0	0	0	1	1	0	0	0	1	1	0	0	1	75	9	2	2	1.25	1.2857	2	1	1	1	0	1	0	0
p216	15	1	181		15.0833	0	43.2			0	0	3	0	SV	0	0	0	0	0	4	1	0	0	0	0	0	1	0	0	1	1	1	0	0	0	70	8	2	1.9	1.25	1.8571	2	1	1	0	1	1	0	0
p217	13	10	166		13.8333	0	93.8			1	1	3	1	Adip,Eff,SV Orth	1	0	1	EEG	EM	2	1	0	0	0	1	0	0	0	0	0	0	1	0	0	0	80	9	1	2	1.875	2.857	2	1	0	1	1	1	1	0
p218	13	10	166		13.8333	1	92.8	90.1		0	0	3	1	SV	0	0	0	0	0	2	1	1	1	1	1	1	0	1	0	0	3	2	1	0	0	72	7	1	1.6	1.625	1.571	7	1	0	1	1	1	1	0
p219	12	10	154		12.8333	1	43.2	84.5		0	1	4	1	Mskldys;ag.Entz	1	0	0	EEG	0	3	0	1	1	1	1	1	1	1	0	1	3	3	0	0	0	72	9	1	2	1.25	1.7143	5	1	1	1	1	1	0	1
p220	11	3	135		11.25	0	93.8			1	0	4	1	SV, Hgeräusch	1	1	0	EEG	pEKG,	1	1	1	1	1	1	1	1	1	0	1	1	2	0	0	0	65	9	1	2.3	1.875	2.1428	7	1	1	0	0	0	0	1
p221	12	4	148		12.3333	0	90.1			1	1	4	1	UG, Orth.	1	1	0	EEG	0	3	1	0	0	0	0	1	0	0	0	0	1	1	0	0	0	36	9	6	2.3	1.5	2.143	3	0	1	0	0	0	0	0
p222	11	3	135		11.25	1	43.1	98.1		1*	1	4	1	geröt. RR	1	0	0	0	0	3	0	0	0	0	1	0	0	0	0	0	0	1	0	0	0	65	9	3	1.8	2	2	2	1	0	1	0	0	0	0
p223	12	8	152		12.6667	1	93.8			1	0	4	1	lt. Skoliose	1	0	0	EEG	0	3	0	0	0	0	0	0	0	0	0	0	0	0	0	0	0	62	4	4	1,,5	1	1	0	0	0	0	0	0	0	0
p224	13	2	158		13.1667	1	84.1	90.1	93.8	1	1	4	1	Tremor	1	1	0	0	0	3	0	0	0	0	0	0	0	0	0	0	0	0	0	0	0	59	6	5	1.2	1	2.143	1	0	0	0	0	0	0	0
p225	13	3	159		13.25	1	98.8	93.8		1	1	4	1	SV	1	0	0	0	0	4	0	1	1	0	0	1	1	0	0	1	0	2	0	0	0	72	7	4	1.9	1	1.57	4	1	1	0	1	1	0	0
p226	13	10	166		13.8333	0	92.8			1	0	4	1	Eff, Orth, HG	1	0	0	0	Anäm, Leber	3	1	1	1	0	1	1	1	1	1	1	3	4	0	0	1	69	9	6	2.2	1.875	1.857	6	1	1	1	1	1	0	0
p227	15	8	188		15.6667	0	33.1			1*	0	4	1	0	1	0	0	0	0	3	1	1	1	1	1	1	1	0	0	0	2	2	1	0	1	78	9	1	2.5	1.375	2	6	1	1	1	0	0	0	0
p228	14	8	176		14.6667	1	43.2			1*	0	4	1	UG	1	0	0	EEG	pEEG	2	0	1	0	0	0	1	0	0	0	0	1	1	0	0	0	51	9	5	2	2	2	4	1	1	0	0	0	0	0
p229	14	1	169		14.0833	0	90.1	43.2		1*	0	4	1	SV	1	0	0	0	Bili, CRP	2	1	1	0	1	1	1	0	0	1	0	0	2	0	0	0	69	9	6	2.9	2.875	3	5	1	0	1	1	0	0	0
p230	16	4	196		16.3333	0	50.2			1	0	4	1	Adip	1	0	0	0	EM	3	1	1	1	1	1	0	1	0	1	1	1	3	0	0	1	70	7	2	2.4	1.25	1.57	6	1	1	0	0	0	0	0
p231	14	5	173		14.4167	1	91.1			0	0	4	1	0	1	0	0	0	0	2	0	0	0	0	0	0	0	0	0	0	0	0	0	0	0	51	8	8	1	1	1	0	0	0	0	0	0	0	0
p232	17	5	209		17.4167	0	50.0			0	0	4	1	UG	1	0	0	0	Eos	2	1	1	1	1	0	0	1	0	1	0	1	3	0	0	0	65	7	5	2.1	1.625	1.857	5	1	1	1	1	1	1	1
p233	16	1	193		16.0833	0	50.0			1	0	4	1	UG	1	1	0	0	Leukos, pEKG	3	1	0	0	0	0	0	0	0	0	0	1	2	0	0	0	57	9	4	2.2	1.375	2.57	3	0	1	1	0	0	0	1
p234	16	7	199		16.5833	0	50.2	32.1	41.0	1	1	4	1	Adip, SV	1	1	0	Ergometrie	pEKG, pErgo	5	1	0	0	1	0	0	0	0	0	0	1	2	1	0	0	80	9	1	1.8	1.25	1.2857	3	1	1	1	0	0	0	1
p235	15	8	188		15.6667	0	50.0	32.1		0	1	4	1	UG,	1	1	0	0	Leukos, pEKG	1	1	1	0	0	1	1	0	0	1	0	1	2	1	0	1	80	9	1	2	1.375	1.2857	5	1	1	1	1	0	0	0
p236	14	7	175		14.5833	0	93.0			0	1	4	1	UG	1	0	0	0	0	1	1	1	1	0	0	0	0	0	0	0	1	4	0	0	0	42	7	3	2	1.75	2.1428	4	1	1	0	0	0	0	0
p237	14	3	171		14.25	0	43.1	94.2		0	0	4	1	SV	0	0	0	0	0	4	1	1	1	1	1	1	1	1	0	1	0	2	0	0	0	50	6	1	1.7	1.125	2.143	4	1	1	0	0	0	0	0
p238	15	9	189		15.75	1	92.0	12.1		1	0	4	1	0	0	0	0	0	0	2	0	1	0	0	0	0	0	0	0	0	0	3	0	0	0	69	7	1	1.4	1.125	1.7143	4	0	0	0	0	1	1	0
p239	17	2	206		17.1667	1	92.0	12.2		0	0	4	1	Eff.	1	0	0	0	Leberw., TSH	4	0	1	0	0	0	0	0	0	0	0	1	1	0	0	0	54	9	2	2	1.875	1.7143	5	1	0	1	0	0	0	0
p240	16	10	202		16.8333	0	40.1	32.1		1	1	4	1	SV	1	0	0	0	0	3	1	1	1	1	0	1	0	0	0	0	1	4	1	0	1	80	9	1	1.4	1	1	7	1	0	1	0	0	0	1
p241	16	7	199		16.5833	0	43.2			0	0	4	1	SV	1	0	0	0	0	2	1	0	0	1	0	1	0	0	0	0	0	1	1	0	0	75	9	2	1.9	1.125	2	3	0	1	0	0	1	0	0
p242	14	5	173		14.4167	0	92.8	19.1		0	1	4	1	SV	1	0	0	0	0	6	1	1	1	1	1	1	1	0	1	0	0	2	1	0	0	63	9	1	1.1	1	1.2857	4	1	0	0	1	1	0	1
p243	15	3	183		15.25	0	91.2	12.1		0	0	4	1	SV, Efflor.	1	0	0	0	0	4	1	1	0	0	0	0	0	0	0	0	1	1	1	1	1	41	7	3	1.1	1	1	4	1	0	1	0	1	0	0
p244	17	0	204		17	1	32.1			1	0	4	1	Adipo., Ekzem	1	0	0	0	0	3	0	0	0	0	0	0	0	0	0	0	0	1	0	0	0	50	4	3	1.9	1	1.4286	1	0	0	1	0	1	0	0
p245	17	11	215		17.9167	0	92.0	19.1		1	0	4	1	AbdSz, SV	1	1	1	EEG	pEEG, Leukos	3	1	1	1	0	1	1	1	0	0	1	1	4	1	1	1	80	9	1	2	1.375	1.4286	6	1	1	1	0	1	0	1
p246	14	1	169		14.0833	1	90.0			0	0	4	1	0	1	0	1	0	0	2	0	0	0	0	0	0	0	0	0	0	0	1	0	0	0	50	8	1	2.4	1.125	1.7143	1	1	1	0	0	0	0	0
p247	17	1	205		17.0833	1	33.1	91.2		0	0	4	1	0	1	0	0	0	0	4	0	1	1	0	0	0	1	0	0	0	1	4	1	0	1	80	9	1	1.5	1.125	1.4286	6	1	0	0	1	0	0	0
p248	16	9	201		16.75	1	43.2			1	0	4	0	0	1	0	0	0	0	7	0	1	0	1	0	0	0	0	0	1	1	2	1	0	1	78	9	1	2.1	1.5	1.2857	6	1	1	0	0	0	1	0
p249	16	11	203		16.9167	1	32.1			0	0	4	1	0	1	0	1	0	0	3	0	0	0	0	0	0	0	0	0	0	0	0	0	0	0	65	5	1	1.7	1	1.42857	0	0	0	0	0	0	0	0
p250	17	1	205		17.0833	1	33.1	92.2		0	0	4	1	0	1	1	0	0	Leberw	7	0	1	1	0	0	0	0	1	1	0	2	4	0	0	0	80	9	1	1.9	1.125	1.42857	4	0	0	1	0	0	1	1
p251	16	4	196		16.3333	0	93.8	45.41		1	1	4	1	0	1	0	0	0	0	3	1	1	1	1	1	1	1	0	0	1	3	4	1	0	1	66	9	3	2.3	1.875	1.7143	7	1	1	1	1	0	1	0
p252	17	9	213		17.75	1	32.1	40.1		1		4	1	0	1	0	0	0	0	3	0	0	0	0	0	0	0	0	0	0	0	0	1	0	1	80	9	1	1.6	1.125	1.42857	0	0	0	0	0	0	0	0
p253	16	4	196		16.3333	0	93.8			1	1	4	1	Adip, SV	1	0	0	0	0	3	1	1	1	1	1	1	0	0	0	1	1	4	1	0	1	73	8	1	2.6	1.375	1.7143	5	1	0	0	0	0	0	0
p254	16	5	197		16.4167	0	32.1	45.41		1	1	4	1	SV	1	1	0	0	0	2	1	1	1	1	1	1	1	1	1	1	3	4	1	0	0	80	9	1	2.2	1.125	2.1428	5	0	0	1	1	0	0	1
p255	16	2	194		16.1667	1	93.8			1	1	4	1	Kleinwuchs	1	0	0	0	0	1	0	1	1	1	1	1	1	1	1	1	3	4	1	0	0	53	6	6	2	1.25	2.2857	7	1	1	1	0	1	0	0
p256	16	6	198		16.5	0	33.1	91.3	19.1	1	1	4	1	SV	1	0	0	0	HWI	2	1	1	1	1	1	1	0	1	0	0	0	3	1	0	1	80	9	1	1.9	2.125	1.2857	4	1	0	1	0	0	1	0
p257	17	2	206		17.1667	1	32.2	19.1		1	0	4	1	0	1	1	1	LZ-EKG	0	7	0	1	1	1	0	1	0	0	0	1	1	2	1	1	0	70	9	1	2.1	1.375	1.8571	6	1	0	1	0	0	0	0
p258	15	4	184		15.3333	1	93.8			0	0	4	1	SV, Haut	1	0	0	0	0	2	0	0	0	0	0	0	0	0	0	0	1	1	0	0	0	69	4	1	1.2	1	1	0	0	0	1	0	0	0	0
p259	14	9	177		14.75	1	91.2	12.1		0	0	3	1	0	1	0	0	0	EM	8	0	0	0	0	0	0	0	0	0	0	0	0	0	0	0	47	4	9	1.4	1	1.2857	0	0	0	0	0	0	0	0
p260	13	6	162		13.5	0	43.2	91.2		1	1	4	1	Hauteff.	1	0	0	0	0	3	1	0	0	0	0	0	0	0	0	0	0	1	0	0	1	63	6	1	1.6	1.375	1.57143	3	0	0	0	0	1	0	0
p261	17	3	207		17.25	1	43.1			1	0	4	1	Adip	1	0	0	0	Leberw.	4	0	1	0	0	0	1	1	0	0	0	1	3	0	1	0	63	6	2	1.1	1.5	1.143	6	1	1	0	0	0	1	0
p262	13	10	166		13.8333	0	93.8			1	0	4	1	0	1	0	0	0	0	2	1	0	0	0	0	0	0	1	1	0	0	1	1	0	1	63	8	2	2.4	1.875	2.2857	2	0	1	0	0	1	0	0
p263	12	11	155		12.9167	1	92.8	98.8		1	1	4	1	Ekzem	1	1	1	EEG	SD, pEEG, MRT opB	3	0	1	0	0	0	0	0	0	0	0	1	1	0	0	0	63	9	3	1.4	1.75	1.143	4	0	0	1	0	1	0	0
p264	14	0	168		14	1	91.0			0	0	4	1	0	1	0	0	0	Diab. (Gluc/HbA1c)	2	0	0	1	0	0	0	0	0	0	0	1	1	0	0	0	44	6	5	1.9	1	1.857	3	1	1	0	1	0	0	0
p265	13	0	156		13	1	92.8			1	0	4	1	Adip.,	1	0	0	0	CRP-Erkäl,LDL, HS	2	0	0	0	0	0	0	0	0	0	0	0	2	1	0	0	56	5	7	1	1.25	1	2	0	0	1	0	0	0	0
p266	14	0	168		14	0	32.1			1	0	4	1	SV	1	0	0	0	EMA	2	1	1	1	1	1	1	1	0	0	0	1	4	1	1	0	68	7	2	1.7	1	1.714	5	1	1	1	1	0	0	0
p267	12	6	150		12.5	1	92.8	84.5		0	0	4	1	Hohlfuß	0	0	0	0	0	11	0	0	0	0	0	0	0	0	0	0	0	0	0	0	0	41	5	5	2.3	1.375	2.143	0	0	0	0	0	0	0	0
p268	11	1	133		11.0833	1	90.1	92.8		1	0	4	1	0	1	0	0	0	0	8	0	0	0	1	0	0	0	0	0	0	0	1	0	0	0	80	9	3	1.7	1.875	2	2	0	0	1	0	0	0	0
p269	12	9	153		12.75	0	50.0			1	0	4	1	AN-typ.	1	1	0	0	Leu ern., EM	2	1	0	1	0	0	1	1	0	1	0	0	2	0	0	0	59	7	3	1.9	1.25	1.857	3	1	0	0	0	0	0	0
p270	13	11	167		13.9167	1	93.8			1	0	4	1	Hauteffl.	1	0	0	0	Leuk. Ernidr.	2	0	0	1	0	0	0	0	0	0	0	0	1	0	0	0	38	1	5	1.1	1	1	1	1	0	1	0	1	0	0
p271	13	8	164		13.6667	1	32.1			1	1	4	1	SV, Naevi	1	1	1	EEG	pEEG, MRT:opB	1	0	1	1	1	0	0	1	0	0	1	2	2	0	1	1	80	9	1	2.5	1.375	1.857	5	1	1	1	0	0	1	0
p272	17	4	208		17.3333	0	93.8			1*	0	4	1	0	1	0	0	0	0	1	1	1	1	0	0	0	0	0	0	1	1	3	0	0	0	66	9	4	2.1	1.125	1.7143	5	1	0	1	1	0	1	1
p273	15	4	184		15.3333	0	93.8			1	0	4	1	0	1	0	0	0	0	1	1	1	1	1	1	1	1	0	0	0	2	3	0	0	0	80	7	2	1.9	1.125	1.7143	6	1	1	1	0	0	0	0
p274	15	4	184		15.3333	0	92.8			1*	0	4	1	0	1	0	0	0	0	4	1	1	1	1	0	0	1	0	1	1	1	1	0	0	1	48	7	5	2.3	1.5	2.143	5	1	1	0	1	1	0	1
p275	14	7	175		14.5833	0	93.8			1	0	4	1	0	1	0	0	0	0	4	1	1	1	1	1	1	1	0	0	0	0	2	1	0	1	78	9	5	1.4	1.75	1.571	4	1	1	1	1	1	1	1
p276	14	9	177		14.75	1	84.1	92.0		0	0	4	1	Cor, Haut, Orth	1	1	0	0	0	4	0	0	1	0	0	1	0	0	0	0	0	3	0	0	0	57	9	4	2.1	2.125	2	3	0	1	0	1	0	0	0
p277	17	2	206		17.1667	0	32.1			1*	0	4	1	0	1	1	0	EEG	pEKG,pEEG,Entz.	1	1	1	1	0	1	1	1	0	0	0	1	3	0	0	1	78	8	1	2.1	1.75	2.2857	6	1	0	0	0	0	0	0
p278	15	6	186		15.5	0	93.8			1	1	4	1	Adi,SV,Fußschm	1	0	0	0	0	2	1	1	0	1	0	1	1	0	0	0	0	2	0	0	1	66	7	2	1.7	1	1.57	4	1	1	0	1	0	1	0
p279	14	11	179		14.9167	0	93.8			1	0	4	1	0	1	0	0	0	0	1	1	1	1	1	1	1	1	1	0	0	1	3	1	0	1	80	9	1	2.4	1.375	2	7	1	0	1	0	0	1	0
p280	14	4	172		14.3333	0	43.2			1	0	4	1	0	1	0	0	0	0	1	1	1	1	1	1	1	1	0	0	1	1	3	1	0	1	80	9	2	1.4	1.625	1.2857	7	0	1	1	0	1	0	0
p281	17	5	209		17.4167	0	32.1	40.1		1	0	4	1	0	1	1	0	0	EM	7	1	0	0	0	0	0	0	0	0	1	1	1	0	0	0	76	9	1	2.7	1	2.4286	3	1	0	0	0	0	0	1
p282	12	4	148		12.3333	1	90.1			1	0	4	1	Pigmentstörung	1	0	0	EEG	0	3	0	1	1	0	1	0	0	0	0	0	1	2	0	0	0	70	9	1	2.3	2.375	2.2857	5	0	0	0	1	1	0	1
p283	17	11	215		17.9167	1	41.1	42.0	41.0	1	0	4	1	0	1	0	0	0	0	2	0	1	1	1	1	0	1	0	0	0	1	3	1	1	0	72	9	0	2.7	1.5	1.7143	7	1	0	1	0	0	1	0
p284	17	6	210		17.5	1	93.8			1*	0	4	1	Adip.,SV,Sehst.	1	0	0	0	Lymph, SD	2	0	0	0	1	0	1	0	0	0	0	0	2	0	0	0	72	9	0	1.9	1	2.429	3	0	0	0	0	0	0	0
p285	14	11	179		14.9167	0	90.1	98.0		0	0	4	1	Hauteff, Skolio	1	1	0	EEG	0	2	1	0	0	1	1	0	0	0	0	0	0	1	0	0	0	70	4	2	2.1	1.625	1.143	3	1	1	0	0	0	0	0
p286	17	0	204		17	1	32.1			1	0	4	1	0	1	1	0	0	pEKG	8	0	1	0	1	1	0	0	1	1	0	1	3	1	0	1	75	8	2	1.7	1.25	1.143	5	1	0	1	0	0	0	1
p287	16	8	200		16.6667	1	43.2	92.8		1	0	4	1	0	1	0	0	0	0	5	0	0	0	0	0	1	0	0	0	0	0	2	0	0	0	54	5	2	1.6	1.25	1.714	3	0	1	0	0	0	0	0
p288	15	6	186		15.5	1	41.2			1	0	4	1	0	1	0	0	0	0	4	0	1	1	0	1	1	1	1	0	1	1	3	1	1	1	60	7	6	2	1.75	2.14	6	0	0	1	0	0	0	0
p289	17	5	199		16.5833	0	32.1	12.2		1	0	4	1	0	1	1	0	0	0	8	1	0	0	0	1	1	1	0	0	0	0	2	0	0	1	66	6	4	2.3	1.125	2.14	3	1	0	0	0	0	1	0
			181.858							166	67		282		268	85	22				162	172	134	133	118	139	138	67	76	87												3.96875	193	171	153	96	107	105	57
						w=
						m=1
						w=0
[truncated: 32 more columns]

## Sheet: Tabelle2
Jahre	Prozent
11 bis 12	30.2
13 bis 14	57.8
15 bis 16	70.2
17	59.7

## Sheet: Tabelle3
sex
Dg_1
Dg_2
Dg_3
a_symptoms
d_symptoms
Quartal
EXA
EXA_Sympt
Labor
ECG
MRI
other_exa
Path
school
sex_binary
SOMS_pos_neg
prevalence
symp_wellbeing
symp_daily_routine
symp_school
symp_leisure_time
symp_family
symp_interpersonel
want_doctor
consult_doctor
SYM_duration
DD_PA
DD_Hyp
DD_Dys
DICA_T_VALUE
DISYPS_STANINE
Kontakt_zuver
Coping_PSB
Coping_SSU
Coping_PSI
SOMS_RW
KS
BS
RS
GS
SkS
BrS
OS
SWL
SG
AS
NAU
VOM
APP
DIA
KON
GLO
HUS
ATE
COR
FAT
PLE
KRI
MUS
SAB
GAN
SEH
SPR
KRA
ZIT
VER
BEW
OHR
A_ND
NUMBER_COMPLAINTS
